# Supplementary material for: Deciphering pathogenicity and antibiotic resistance islands in methicillin-resistant Staphylococcus aureus genomes
Source: Open Biol. 2017 Dec 20;7(12):170094. doi: 10.1098/rsob.170094 (PMC5746543; doi:10.1098/rsob.170094)
Supplement: Supplementary Tables [file rsob170094supp1.xlsx]

## Sheet: Supplementary Table 1
	Supplementary Table 1: Compositional features of known genomic islands in five MRSA strains
	Name	Start	End	CAI-1	CAI-2	%G+C	%G+C(1)	%G+C(2)	%G+C(3)	Nc
	USA300
	SCCmec	34173	57914	0.69	0.69	31.52	42.08	28.81	23.67	41.62
	ACME	57915	88900	0.69	0.69	30.94	41.93	27.71	23.21	41.41
	νSaα	441501	473470	0.7	0.7	30.55	40.05	28.43	23.16	42.23
	SaPI-5	881835	895807	0.69	0.69	31	41.35	28.31	23.34	41.75
	φSa2	1545912	1592050	0.68	0.68	32.47	43.23	29.17	24.98	42.37
	νSaβ	1924777	1959376	0.7	0.7	30.76	39.79	30.35	22.15	41.09
	φSa3	2084658	2127720	0.67	0.66	33.25	43.73	29.18	26.85	42.62
	νSaγ	1149668	1169542	0.72	0.71	31.74	42.17	31.76	21.34	38.97
	νSa4	2136710	2139851	0.69	0.69	30.75	42.3	28.15	21.8	37.45
	MW2
	SCCmec	34150	58278	0.68	0.68	31.6	42.5	27.65	24.62	42.78
	νSaα	416307	452099	0.7	0.7	30.79	40.95	29.13	22.29	40.3
	vSa3	1529123	1575042	0.68	0.67	32.47	42.58	29.66	25.16	43.46
	vSaγ	1890800	1922552	0.69	0.69	30.23	37.75	30.4	22.56	40.18
	φSa2	2046205	2088820	0.66	0.65	32.07	40.4	28.71	27.11	43.23
	νSaβ	2097809	2100950	0.64	0.63	30.37	36.3	27.9	26.95	47.2
	φSa3	1133469	1153549	0.71	0.71	30.51	39.79	29.81	21.94	38.69
	vSa4	839358	853808	0.7	0.7	27.98	37.61	23.72	22.61	41.24
	N315
	SCCmec	34158	87119	0.65	0.65	33.24	42.24	30.35	27.1	45.69
	νSaα	436162	466813	0.69	0.69	30.6	39.25	28.83	23.72	41.61
	vSaγ	1854608	1881615	0.71	0.71	29.6	38.49	29.46	20.84	39.33
	νSaβ	2005321	2049591	0.67	0.66	32.47	42.05	29.2	26.15	42.88
	φSa3	2056679	2072358	0.67	0.67	31.13	41.22	26.77	25.38	43.26
	vSa4	1132235	1153775	0.71	0.71	30.41	39.43	30	21.83	39.69
	Mu50
	SCCmec	34158	87085	0.65	0.65	33.07	41.88	30.18	27.14	45.62
	νSaα	461919	491326	0.69	0.69	30.51	39.24	28.62	23.65	41.56
	νSa3	1932523	1961464	0.68	0.68	31.26	40.53	29.04	24.22	42.09
	φSa1	2083238	2126304	0.65	0.65	32.95	42.21	29.07	27.58	43.42
	vSaγ	2133235	2148912	0.68	0.68	31.44	42.09	27.22	25	43.12
	νSaβ	1208629	1230219	0.7	0.7	30.47	39.25	29.84	22.33	39.65
	φSa3	917453	962005	0.64	0.64	33.56	43.1	29.43	28.14	43.77
	vSa4	868373	882872	0.69	0.68	30.82	40.57	27.35	24.52	42.65
	COL
	SCCmec	34173	68085	0.68	0.68	31.69	41.5	29.32	24.24	42.7
	φCOL	465424	489723	0.69	0.69	30.66	40.04	28.24	23.7	42.1
	νSaα	1902466	1938731	0.7	0.7	30.03	39.16	29.31	21.63	40.39
	vSa1	2072899	2076041	0.72	0.72	31.3	42.93	30.9	20.03	38.03
	vSaγ	1173206	1193358	0.68	0.68	32.61	41.7	32.27	23.86	40.22
	νSaβ	354674	398267	0.66	0.65	33.1	42.54	28.87	27.91	43.61
	vSa4	903332	919283	0.69	0.68	31.19	41.42	27.76	24.39	42.54
	CAI-1: Codon adaptation index using codon usage reference table of Staphylococcus aureus subsp. aureus Mu50
	CAI-2: Codon adaptation index using codon usage reference table of Staphylococcus aureus subsp. aureus N315
	%G+C: Total G+C percent
	%G+C(n): %G+C at nth codon position
	Nc: Effective number of codons

## Sheet: Supplementary Table 2
	Supplementary Table 2: Evidence or data supporting known islands
	Genomic Island	Evidence
	ACME	Sequencing of USA300 genome was performed with automated capillary electrophoresis sequencer (Applied Biosystems, Foster City, CA, USA). The unique features of the genome were identified by comparing with six other S aureus strains. A core component consisting of genes shared by all strains of S aureus was found along with an accessory component containing genes unique to USA300. All of these acc…
	SaPI-5	SaPI5 was identified one of the novel genetic elements in the sequencing of USA300 genome. Sequence comparison with six other strains led to identification of SaPI5 which encodes two enterotoxins designated as SEQ2 and SEK2.1
	SCCmec	By cloning the chromosomal region flanking mecA in preMRSA N315 strain, which was not present in MSSA strains, as reported in Ito et al., 1999, SCCmec island was reported.2
	νSa1/SaPI1	The tst element in RN4282, near tyrB, is designated SaPI1. To determine its mobility, tetM gene was inserted by homologous recombination into the tst coding sequence of RN4282 thereby showing the transferability of SaPI1 to two recA- strains of S. aureus.the presence of junction sequences and a 17 nucleotide flanking repeat sequence at the insertion site of SaPI1 suggested strong insertional site…
	νSa3	Whole genome sequencing of MW2 was performed. Synonymous codon usage was calculated for all orfs and genes were classified as highly expressed or alien genes. The MW2 genome was also compared to other strains using bl2seq different genetic elements were identified. for assessing spontaneous excision of genomic islands, PCR were performed with specific primers designed in and around genomic island…
	νSa4	Whole genome sequencing of MW2 was performed. Synonymous codon usage was calculated for all orfs and genes were classified as highly expressed or alien genes. The MW2 genome was also compared to other strains using bl2seq different genetic elements were identified. for assessing spontaneous excision of genomic islands, PCR were performed with specific primers designed in and around genomic island…
	νSaα (set-1)	Isolation of pExp5 clone and nucleotide comparison with NCTC 8325 revealed 91% homology to contig 386. SwissProt database search revealed 25% identity to multiple staphylococcal and streptococcal exotoxins. A novel exotoxin-like gene cluster was identified by cloning containing four complete open reading frames and two partial open reading frame. the organization of set genes is such that all the…
	νSaβ	Whole genome sequencing of MW2 was performed. Synonymous codon usage was calculated for all orfs and genes were classified as highly expressed or alien genes. The MW2 genome was also compared to other strains using bl2seq different genetic elements were identified. for assessing spontaneous excision of genomic islands, PCR were performed with specific primers designed in and around genomic island…
	νSaγ (etd Pathogenicity Island)	Screening studies were performed on ET gene using Pulsed-filed Gel electrophoresis. PCR amplification using mixed primers were done based on its homology with ETA, ETB and B (Staphylococcus hyicus ETB) genes. An inverse PCR was set to amplify the flanking region followed by sequencing to compare with Mu50 and N315. Sequence analysis revealed different G+C content than the rest of the genome. Furt…
	φCOL	φCOL was previously denoted as L54-like phage. The activity of lipase gene(geh) in staphyloccous is regulated by L-54 like phage. Cloning and restriction digestion was performed and to get the nucleotide sequence of geh gene. Deletion mutagenesis studies were also done to localize geh gene and it was found that in absence of geh, there is no lipase activity. Larger deletions may even lead to loss…
	φSa1	The classification scheme used for bacteriophages 4denotes the previously sequenced converting phages φETA 8 as φSa1. φETA was isolated as a temperate phage from strain E-1, COL, and BB270 which demonstrated the presence of eta gene responsible for the production of exfoliative toxin. sequence analysis and restriction enzyme analysis confirmed that φETA genome is terminally redundant and circular…
	φSa2	The classification scheme used for bacteriophages 4 denotes the previously sequenced converting phages φPVL 11 and φSLT 12 as φSa2. Staphylococcal Panton–Valentine leukocidin (PVL) genes were isolated from S. aureus V8 (ATCC 49775). The nucleotide sequence of the wPVL(bacteriophage present in V8) genome was analyzed, the attachment sites (attL, attR and attB) necessary for site-specific integrati…
	φSa3 (sak, sep, sea)	φSa3 consistes of sak, sep, seagenes. entA and sak genes were cloned and expressed in S.aureus. Hybridization experiments were performed using cloned HindIII fragments leading to finding of phage attachment site attP. The size of the attachment site was also determined. Additional restriction digestion experiments and generation of restriction map lead to establishment of organization of sak, ent…
	References
	1	Diep, B. A., Gill, S. R., Chang, R. F., et al. 2006, Complete genome sequence of USA300, an epidemic clone of community-acquired meticillin-resistant Staphylococcus aureus. The Lancet, 367, 731-739.
	2	Ito, T., Katayama, Y. and Hiramatsu, K. 1999, Cloning and nucleotide sequence determination of the entire mec DNA of pre-methicillin-resistant Staphylococcus aureus N315. Antimicrobial agents and chemotherapy, 43, 1449-1458.
	3	Lindsay, J. A., Ruzin, A., Ross, H. F., Kurepina, N. and Novick, R. P. 1998, The gene for toxic shock toxin is carried by a family of mobile pathogenicity islands in Staphylococcus aureus. Molecular microbiology, 29, 527-543.
	4	Baba, T., Takeuchi, F., Kuroda, M., et al. 2002, Genome and virulence determinants of high virulence community-acquired MRSA. The Lancet, 359, 1819-1827.
	5	Williams, R. J., Ward, J. M., Henderson, B., et al. 2000, Identification of a novel gene cluster encoding staphylococcal exotoxin-like proteins: characterization of the prototypic gene and its protein product, SET1. Infection and immunity, 68, 4407-4415.
	6	Yamaguchi, T., Nishifuji, K., Sasaki, M., et al. 2002, Identification of the Staphylococcus aureus etd pathogenicity island which encodes a novel exfoliative toxin, ETD, and EDIN-B. Infection and immunity, 70, 5835-5845.
	7	Lee, C. and Iandolo, J. 1986, Lysogenic conversion of staphylococcal lipase is caused by insertion of the bacteriophage L54a genome into the lipase structural gene. Journal of bacteriology, 166, 385-391.
	8	Yamaguchi, T., Hayashi, T., Takami, H., et al. 2000, Phage conversion of exfoliative toxin A production in Staphylococcus aureus. Molecular microbiology, 38, 694-705.
	9	Young, R. 1992, Bacteriophage lysis: mechanism and regulation. Microbiological reviews, 56, 430-481.
	10	Young, R. and Bläsi, U. 1995, Holins: form and function in bacteriophage lysis. FEMS microbiology reviews, 17, 191-205.
	11	Kaneko, J., Kimura, T., Narita, S., Tomita, T. and Kamio, Y. 1998, Complete nucleotide sequence and molecular characterization of the temperate staphylococcal bacteriophage φPVL carrying Panton–Valentine leukocidin genes. Gene, 215, 57-67.
	12	Narita, S., Kaneko, J., Chiba, J.-i., et al. 2001, Phage conversion of Panton-Valentine leukocidin in Staphylococcus aureus: molecular analysis of a PVL-converting phage, φSLT. Gene, 268, 195-206.
	13	COLEMAN, D. C., SULLIVAN, D. J., RUSSEL, R. J., ARBUTHNOTT, J. P., CAREY, B. F. and POMEROY, H. M. 1989, Staphylococcus aureus bacteriophages mediating the simultaneous lysogenic conversion of β-lysin, staphylokinase and enterotoxin A: molecular mechanism of triple conversion. Microbiology, 135, 1679-1697.

## Sheet: Supplementary Table 3
	Supplementary Table 3: Number of predicted GIs overlapping more than half the length of known GIs.
	Method	N315 (6)	USA300 (9)	MW2 (8)	COL (7)	MU50 (8)	Total no. of known islands predicted
	PredictBias	4	7	7	4	5	27
	JSCB	4	6	6	2	5	23
	GIHunter	2	5	2	1	3	13
	SeqWord	1	1	1	2	3	8
	IslandViewer	0	2	1	1	0	4
	Zisland Explorer	1	2	0	0	1	4
	Alien-Hunter	0	0	1	0	0	1
	MSGIP	0	0	0	0	0	0
	Numbers in parenthesis indicate known genomic islands in each strains

## Sheet: Supplementary Table 4
	Supplementary Table 4: Performance assessment of GI prediction tools for Case A and Case B criteria (see section 3.1): Recall, Precision, Mean accuracy, F-measure and Performance coefficient of GI prediction methods averaged over the five MRSA strains are shown for different cutoffs.
	Cutoff (Percent)	Accuracy parameters	JS-CB		IslandViewer		SeqWord		Zisland Explorer		Alien_Hunter		MSGIP		GIHunter		PredictBias
			CaseA	CaseB	CaseA	CaseB	CaseA	CaseB	CaseA	CaseB	CaseA	CaseB	CaseA	CaseB	CaseA	CaseB	CaseA	CaseB
	50	Mean Recall	0.68	0.57	0.36	0.28	0.23	0.23	0.1	0.07	0.05	0.05	0	0	0.39	0.31	0.92	0.84
		Mean Precision	0.34	0.33	0.28	0.26	0.21	0.21	0.33	0.3	0.01	0.01	0	0	0.42	0.5	0.12	0.12
		(Mean Recall+ Mean Precision)/2	0.51	0.45	0.32	0.27	0.22	0.22	0.21	0.18	0.03	0.03	0	0	0.41	0.4	0.52	0.48
		Fmeasure	0.45	0.42	0.32	0.27	0.22	0.22	0.16	0.12	0.02	0.02	0	0	0.41	0.38	0.22	0.21
		Performance coefficient	0.29	0.27	0.19	0.15	0.12	0.12	0.08	0.06	0.01	0.01	0	0	0.25	0.24	0.12	0.12
	75	Mean Recall	0.55	0.5	0.31	0.23	0.05	0.05	0.1	0.07	0	0	0	0	0.18	0.13	0.81	0.73
		Mean Precision	0.27	0.28	0.24	0.21	0.04	0.04	0.33	0.3	0	0	0	0	0.2	0.2	0.11	0.1
		(Mean Recall+ Mean Precision)/2	0.41	0.39	0.27	0.22	0.05	0.05	0.21	0.18	0	0	0	0	0.19	0.16	0.46	0.42
		Fmeasure	0.36	0.36	0.27	0.22	0.05	0.05	0.16	0.12	0	0	0	0	0.19	0.15	0.19	0.18
		Performance coefficient	0.22	0.22	0.15	0.12	0.02	0.02	0.08	0.06	0	0	0	0	0.1	0.08	0.11	0.1
	95	Mean Recall	0.42	0.39	0.13	0.1	0	0	0.1	0.07	0	0	0	0	0.1	0.07	0.73	0.65
		Mean Precision	0.21	0.22	0.1	0.09	0	0	0.33	0.3	0	0	0	0	0.11	0.11	0.1	0.09
		(Mean Recall+ Mean Precision)/2	0.31	0.31	0.11	0.1	0	0	0.21	0.18	0	0	0	0	0.1	0.09	0.41	0.37
		Fmeasure	0.28	0.28	0.11	0.1	0	0	0.16	0.12	0	0	0	0	0.1	0.09	0.17	0.16
		Performance coefficient	0.16	0.16	0.06	0.05	0	0	0.08	0.06	0	0	0	0	0.05	0.04	0.09	0.09

## Sheet: Supplementary Table  5
	Supplementary Table 5: Assessment of GI prediction tools on artificial genomes. Mean of the Recall, Precision, Mean accuracy, F-measure and Performance coefficient were obtained over 10 artificial genome replicates for each GI prediction method.
	Cutoff (Percent)	Accuracy parameters	JS-CB	IslandViewer	SeqWord	Zisland Explorer	Alien_Hunter	MSGIP
	50	Mean Recall	0.93	0.47	0.37	0.15	0.62	0.23
		Mean Precision	0.79	0.22	0.37	0.53	0.3	0.64
		(Mean Recall+ Mean Precision)/2	0.86	0.34	0.37	0.34	0.46	0.43
		Fmeasure	0.85	0.29	0.37	0.23	0.4	0.34
		Performance coefficient	0.75	0.17	0.23	0.13	0.25	0.21
	75	Mean Recall	0.88	0.43	0.27	0.15	0.48	0.18
		Mean Precision	0.75	0.2	0.27	0.53	0.23	0.5
		(Mean Recall+ Mean Precision)/2	0.81	0.32	0.27	0.34	0.36	0.34
		Fmeasure	0.81	0.27	0.27	0.23	0.31	0.27
		Performance coefficient	0.68	0.16	0.16	0.13	0.19	0.15
	95	Mean Recall	0.6	0.37	0.25	0.1	0.45	0.1
		Mean Precision	0.51	0.17	0.25	0.35	0.22	0.27
		(Mean Recall+ Mean Precision)/2	0.55	0.27	0.25	0.23	0.33	0.19
		Fmeasure	0.55	0.23	0.25	0.16	0.29	0.15
		Performance coefficient	0.38	0.13	0.14	0.08	0.17	0.08

## Sheet: Supplementary Table 6
	Supplementary Table 6: Assessment of GI prediction tools on artificial genomes using Case A and B criteria (see section 3.1). Mean of the Recall, Precision, Mean accuracy, F-measure and Performance coefficient were obtained over 10 artificial genome replicates for each GI prediction method.
	Cutoff (Percent)	Accuracy parameters	JS-CB	IslandViewer	SeqWord	Zisland Explorer	Alien_Hunter	MSGIP
	50	Mean Recall	0.98 (1)	0.6	0.33	0.16	0.66	0.3
		Mean Precision	0.49 (0.48)	0.2	0.2	0.13	0.26	0.21
		(Mean Recall+ Mean Precision)/2	0.73 (0.74)	0.4	0.27	0.15	0.46	0.26
		Fmeasure	0.66 (0.65)	0.25	0.15	0.37	0.25	0
		Performance coefficient	0.49 (0.48)	0.14	0.08	0.23	0.14	0
	75	Mean Recall	0.96 (0.98)	0.52	0.29	0.16	0.6	0.25
		Mean Precision	0.4 (0.48)	0.15	0.13	0.1	0.19	0.13
		(Mean Recall+ Mean Precision)/2	0.68 (0.73)	0.33	0.21	0.13	0.4	0.19
		Fmeasure	0.56 (0.65)	0.18	0.12	0.29	0.17	0
		Performance coefficient	0.39 (0.48)	0.1	0.06	0.17	0.1	0
	95	Mean Recall	0.66 (0.66)	0.5	0.25	0.11	0.46	0.16
		Mean Precision	0.24 (0.48)	0.13	0.1	0.05	0.13	0.07
		(Mean Recall+ Mean Precision)/2	0.45 (0.57)	0.32	0.17	0.08	0.29	0.12
		Fmeasure	0.36 (0.55)	0.14	0.07	0.21	0.1	0
		Performance coefficient	0.22 (0.38)	0.08	0.04	0.11	0.05	0
	Numbers in parenthesis for JS-CB show results for Case A. For other methods, the values are same for both case A and B.

## Sheet: Supplementary Table 7
	Supplementary Table 7: Genomic coordinates and features of novel GIs predicted by JS-CB in five MRSA strains
	Strain	GI	Start position	End position (bp)	Virulence genes/ Antibiotic resistance	Transposase/ Integrase	Repeat region	CAI-1	CAI-2	%G+C	%G+C(1)	%G+C(2)	%G+C(3)	Nc
			(bp)
	USA 300	USA300_GI1	1053604	1093418	SAUSA300_0994,0995		1058217..1058385; 1084077..1084344	0.73	0.72	33.79	47.78	32.09	21.48	39.36
		USA300_GI2	1260766	1366239			1328721..1328966; 1330395..1330640; 1366504..1366830	0.73	0.73	31.77	44.43	30.49	20.39	39.44
		USA300_GI3	1831374	1877791			1857058..1857161; 1857217..1857320	0.74	0.74	33.11	46.91	32.53	19.93	39.27
		USA300_GI4	2329852	2373469			2317311..2319298; 2346844..2346946; 2352483..2352583	0.72	0.72	34.65	48.31	34.72	20.94	37.59
		USA300_GI5	2614823	2644455	SAUSA300_2440,2441		2623611..2624961; 2629530..2630425; 2633076..2633971	0.7	0.69	33.06	44.55	31.51	23.13	41.29
		USA300_GI6	2651284	2671896			2664708..2664928	0.69	0.69	34.83	46.9	32.11	25.46	42.18
		USA300_GI7	2798561	2872582	SAUSA300_2599, 2600, 2601, 2602,2603	SAUSA300_2636	2830153..2830338; 2862127..2862329; 2862553..2862899; 2863539..2864083; 2866624..2866795	0.69	0.69	33.54	43.88	32.77	23.97	42.47
	N315	N315_GI1	421010	436046		SA0369		0.68	0.68	35.47	48.44	32.96	25.03	41.57
		N315_GI2	832685	840814	SA0733		830899..831179	0.74	0.74	34.8	48.69	34.68	21.01	35.76
		N315_GI3	848484	880872	SA0742	SA0742	866872..873586	0.7	0.69	32.35	43.17	30.73	23.13	40.62
		N315_GI4	905973	944079				0.72	0.72	33.55	45.97	32.55	22.13	39.28
		N315_GI5	1035703	1075728			1040031..1040139; 1040374..1040543	0.73	0.72	33.77	47.82	32.08	21.39	38.56
		N315_GI6	1245199	1338506	SA1160			0.73	0.72	31.96	44.94	30.67	20.28	39.54
		N315_GI7	1760920	1808843		SA1541	1761591..1763110; 1788142..1788245; 1788460..1788563	0.74	0.73	33.11	46.76	32.61	19.94	39.32
		N315_GI8	2155599	2175621				0.71	0.71	35.45	49.02	34.87	22.47	40.16
		N315_GI9	2648126	2674702			2652700..2652864	0.68	0.68	34.2	45.31	31.52	25.75	42.79
		N315_GI10	2742448	2814602	SA2003, SA2028,SA2458,SA2459,SA2460,SA2461,SA2462,SA2463		2774040..2774144; 2808628..2808797	0.69	0.68	33.82	43.97	33.31	24.18	42.43
	Mu50	Mu50_GI1	420967	475463		SAV0384	426518..428032; 475411..477136;	0.68	0.68	35.45	48.39	32.96	25.03	41.59
		Mu50_GI2	856878	865007		SAV0783		0.74	0.74	34.8	48.69	34.68	21.01	35.76
		Mu50_GI3	982257	1020452				0.73	0.73	35.55	42.6	41.7	22.45	33.5
		Mu50_GI4	1132604	1152056			1142817..1142981	0.63	0.63	39.6	49.5	44.3	24.95	31.55
		Mu50_GI5	1321528	1414835				0.73	0.72	31.7	44.46	30.42	20.22	39.73
		Mu50_GI6	1838834	1887363	SAV2665,SAV2667,SAV2668, SAV2669, SAV2671	SAV1720	1839505..1841024; 1866056..1866159; 1866374..1866477	0.75	0.75	35.3	50.65	36.65	18.6	35
		Mu50_GI7	2373948	2380412				0.72	0.72	33.72	47.06	32.13	21.98	39.7
		Mu50_GI8	2806162	2878315			2837754..2837858; 2872341..2872510	0.69	0.68	33.88	43.93	33.44	24.27	42.41
	COL	COL_GI1	57215	92657	SACOL0050		59456..60408; 60831..60987; 61395..61497; 70473..70937; 76603..77067; 89381..89554; 90256..90376; 91037..91210	0.68	0.68	30.06	37.92	28.43	23.83	40.79
		COL_GI2	382426	399477				0.69	0.68	33.72	44.08	32.82	24.25	42.06
		COL_GI3	451796	465308				0.69	0.69	35.94	49.66	32.98	25.15	40.66
		COL_GI4	864845	872972				0.75	0.75	35.8	53	34.4	20.05	36.65
		COL_GI5	1077081	1116956	SACOL1062		1081389..1081402; 1081447..1081460; 1081692..1081860; 1097654..1097847; 1107615..1107882; 1107707..1107720; 1107765..1107778	0.72	0.72	33.72	47.06	32.13	21.98	39.7
		COL_GI6	1284589	1380206			1352525..1352770; 1354199..1354444	0.72	0.72	30.96	42.67	29.62	20.58	38.65
		COL_GI7	1808539	1855480			1834259..1834839; 1850351..1850364; 1850352..1850723; 1850406..1850419; 1850579..1850592; 1850635..1850648; 1850863..1850988	0.74	0.74	33.15	47.01	32.57	19.89	39.19
		COL_GI8	2265988	2309758	SACOL2194			0.72	0.72	34.19	47.16	34.21	21.2	37.18
		COL_GI9	2500165	2550836	SACOL2460		2516779..2517106; 2516886..2516899	0.68	0.68	33.01	42.68	31.02	25.34	41.91
		COL_GI10	2559223	2608591	SACOL2509,SACOL2511, SACOL2523		2559927..2561661; 2566225..2567120; 2569771..2570666; 2601402..2601623; 2601610..2601623	0.69	0.69	33.33	44.14	31.07	24.76	41.3
		COL_GI11	2735302	2809235	SACOL2688,SACOL2689,SACOL2690,SACOL2691,SACOL2694		2766861..2766990; 2766954..2766967; 2798779..2798981; 2799205..2799551; 2800191..2800735; 2803276..2803447	0.69	0.69	33.29	43.47	32.43	23.99	42.94
	MW2	MW2_GI1	402082	415795			407859..408082	0.68	0.68	35.52	48.57	31.56	26.45	41.52
		MW2_GI3	1037425	1077155			1041747..1041939; 1067813..1068071	0.72	0.72	33.72	47.68	31.88	21.59	38.81
		MW2_GI4	1800080	1846644			1825755..1826239; 1842027..1842153	0.73	0.73	32.85	46.47	32.1	19.99	39.27
		MW2_GI5	2597990	2618728			2611414..2611840	0.69	0.69	34.18	44.92	31.9	25.73	42.09
		MW2_GI6	2744648	2801927	MW2585-90		2776814..2777030; 2798645..2800331	0.69	0.69	33.38	44.08	32.78	23.27	42.84
	CAI-11: Codon adaptation index using codon usage reference table of Staphylococcus aureus subsp. aureus Mu50
	CAI-21: Codon adaptation index using codon usage reference table of Staphylococcus aureus subsp. aureus N315
	%G+C1: Total G+C percent
	%G+C(n)1: %G+C at nth codon position
	Nc1: Effective number of codons
	Reference
	1	Puigbò, P., Bravo, I. G. and Garcia-Vallvé, S. 2008, E-CAI: a novel server to estimate an expected value of Codon Adaptation Index (eCAI). BMC bioinformatics, 9, 1.

## Sheet: Supplementary Table 8
	Supplementary Table 8: Genomic islands predicted by JS-CB in all completely sequenced hospital and community-associated MRSA strains. The GI co-ordinates, number of genes harbored by GIs, and presence of virulence, antibiotic resistance, transposase, integrase and phage genes are indicated.
	Strain	GI	Start	End	Virulence Factors/Antibiotic resistance	Transposase/Integrase	Phage genes
			position (bp)	position (bp)
	NC_002952/ MRSA252	MRSA_GI1 (SCCmec)	34461	91346	SAR0041	SAR0027, SAR0034, SAR0052, SAR0053, SAR0054, SAR_RS00315
		MRSA_GI2	404255	432528	SAR_RS01865	SAR0366, SAR_RS01950
		MRSA_GI3 (νSaα)	432643	461311		SAR0416
		MRSA_GI4	462913	492581
		MRSA_GI5	498641	538733		SAR0480
		MRSA_GI6	550087	590616
		MRSA_GI7	663784	786916		SAR_RS03525, SAR0687, SAR0698, SAR0719, SAR0722, SAR0726, SAR_RS03690
		MRSA_GI84	872558	880698
		MRSA_GI9	888239	914333	SAR0842, SAR0847
		MRSA_GI105	1077944	1116386
		MRSA_GI111	1290667	1400652	SAR1334	SAR1305, SAR_RS06580	SAR1312
		MRSA_GI12 (φSa2)	1601251	1637413		SAR1562	SAR1507, SAR1515, SAR1516, SAR1518, SAR1519, SAR1520
		MRSA_GI13 (φSa3)	2121920	2176459	SAR2039, SAR2043, SAR2107	SAR2105	SAR2049, SAR2050, SAR2054, SAR2058, SAR2059, SAR2061, SAR2063, SAR2064
		MRSA_GI146	2309650	2409861	SAR2292, SAR2295	SAR2251, SAR2307
		MRSA_GI15	2681229	2701083		SAR_RS13675
	NC_009487/ JH9	JH9_GI1 (SCCmec)	33747	105281
		JH9_GI2	984921	1023218
		JH9_GI3	1025783	1150914	SaurJH9_1106, SaurJH9_1105, SaurJH9_1107	SaurJH9_1020	SaurJH9_1020, SaurJH9_1027, SaurJH9_1043, SaurJH9_1056, SaurJH9_1058, SaurJH9_1059, SaurJH9_1060, SaurJH9_1062, SaurJH9_1063, SaurJH9_1067, SaurJH9_1070, SaurJH9_1079
		JH9_GI4	1180917	1198896
		JH9_GI51	1373414	1463087	SaurJH9_0816
		JH9_GI68 (φSa3)	1886494	1931965
		JH9_GI7	2141077	2178137	SaurJH9_2061	SaurJH9_2060	SaurJH9_2010, SaurJH9_2014, SaurJH9_2017, SaurJH9_2022, SaurJH9_2023, SaurJH9_2026, SaurJH9_2033, SaurJH9_2050, SaurJH9_2054, SaurJH9_2060
		JH9_GI86	2317880	2410707	SaurJH9_2232
		JH9_GI92	2834389	2906283	SaurJH9_2694, SaurJH19_2689
	NC_009632/ JH1	JH1_GI1 (SCCmec)	33816	105350
		JH1_GI2	1025657	1150788	SaurJH1_0999, SaurJH1_1129, SaurJH1_1128, SaurJH1_1130	SaurJH1_1039	SaurJH1_1080, SaurJH1_1040, SaurJH1_1046, SaurJH1_1062, SaurJH1_1076, SaurJH1_1078, SaurJH1_1079, SaurJH1_1082, SaurJH1_1083, SaurJH1_1087, SaurJH1_1091, SaurJH1_1096, SaurJH1_1100
		JH1_GI3	1160219	1198770
		JH1_GI41	1369653	1473453
		JH1_GI58 (φSa3)	1886368	1931839
		JH1_GI6	2140951	2178011		SaurJH1_2097	SaurJH1_2046, SaurJH1_2047, SaurJH1_2050, SaurJH1_2053, SaurJH1_2055, SaurJH1_2056, SaurJH1_2058, SaurJH1_2059, SaurJH1_2063, SaurJH1_2070, SaurJH1_2087, SaurJH1_2096, SaurJH1_2097
		JH1_GI76	2317755	2410583	SaurJH1_2271
		JH1_GI92	2834265	2906417	SaurJH1_2746, SaurJH1_2747, SaurJH1_2748, SaurJH1_2749, SaurJH1_2750, SaurJH1_2751
	NC_009782/ Mu3	Mu3_GI1 (SCCmec)	34455	85431	SAHV_0042	SAHV_0027, SAHV_RS00175, SAHV_0053, SAHV_0054, SAHV_0055, SAHV_0065, SAHV_0067
		Mu3_GI2	85543	107910
		Mu3_GI3	401135	407430
		Mu3_GI4	436074	455924		SAHV_0389
		Mu3_GI514 (νSaα)	456124	493719		SAHV_0412, SAHV_0415
		Mu3_GI6	516425	555225
		Mu3_GI73	566578	605098
		Mu3_GI84	858323	866452
		Mu3_GI9 (νSa3)	869907	888344		SAHV_0779
		Mu3_GI10 (φSa1)	917487	983247	SAHV_0908	SAHV_0843, SAHV_0921	SAHV_0876, SAHV_0882, SAHV_0883, SAHV_0885, SAHV_0889, SAHV_0880, SAHV_0897
		Mu3_GI115	983701	1021896
		Mu3_GI129	1134746	1152047
		Mu3_GI131	1326563	1426071	SAHV_1313		SAHV_RS06945
		Mu3_GI148	1841027	1888762	SAHV_1714	SAHV_1706
		Mu3_GI15	2097094	2150340	SAHV_1990, SAHV_1994, SAHV_1995	SAHV_1988, SAHV_2013	SAHV_1941, SAHV_1943, SAHV_1946, SAHV_1947, SAHV_1949, SAHV_1951, SAHV_1952
		Mu3_GI166	2375586	2382050
		Mu3_GI17	2632535	2660551	SAHV_2486, SAHV_2487	SAHV_2485
		Mu3_GI182	2807801	2879954	SAHV_2655
	NC_017331/ TW20	TW20_GI1 (SCCmec)	33660	106054
		TW20_GI2 (φSa3)	2108273	2164495	SATW20_19410, SATW20_19560, SATW20_19910		SATW20_19460, SATW20_19470, SATW20_RS10765, SATW20_19530, SATW20_19540, SATW20_19580, SATW20_19560, SATW20_20100, SATW20_19590
		TW20_GI37	2181759	2207595
		TW20_GI47	2216613	2277947	SATW20_20850	SATW20_20690, SATW20_20720, SATW20_21310, SATW20_21360	SATW20_21710, SATW20_19560
		TW20_GI511	2482424	2521070	SATW20_23400, SATW20_23430
		TW20_GI613	2799970	2820582
		TW20_GI722	2873916	2886851	SATW20_27100, SATW20_27110	SATW20_RS14870, SATW20_27080, SATW20_27090, SATW20_RS14905
		TW20_GI8	2978774	3042996	SATW20_28080, SATW20_28410	SATW20_RS15615, SATW20_28460
	NC_017333/ ST398	ST398_GI1 (SCCmec)	33806	113860
		ST398_GI2	549054	587464
		ST398_GI3	598818	642184
		ST398_GI44	897176	905318
		ST398_GI5	962100	1016147		SAPIG0953, SAPIG_RS05050
		ST398_GI7	1108284	1142985
		ST398_GI8	1317508	1407030	SAPIG1326	SAPIG1293
		ST398_GI9 (φSa2)	1608900	1643185			SAPIG_RS07865, SAPIG1514, SAPIG1515, SAPIG1517, SAPIG1518, SAPIG1519,
		ST398_GI1020	1868979	1914115	SAPIG1780
		ST398_GI11	1964400	2001701	SAPIG1880	SAPIG1875, SAPIG1876, SAPIG1886
		ST398_GI12	2067353	2080526
		ST398_GI13	2102539	2112001		SAPIG2024, SAPIG2025, SAPIG2030, SAPIG2031
		ST398_GI14	2111991	2129900
		ST398_GI15	2273539	2283585		SAPIG2202, SAPIG2207, SAPIG2208
		ST398_GI166	2292057	2381777	SAPIG2262, SAPIG2266	SAPIG2269
		ST398_GI18	2654516	2673211
	NC_017340/ 04-02981	04-02981_GI1 (SCCmec)	34454	91588
		04-02981_GI2 (φSa1)	874744	940070		SA2981_0841, SA2981_0881	SA2981_0811, SA2981_0812, SA2981_0815, SA2981_0816, SA2981_0818, SA2981_0819, SA2981_0822, SA2981_0823, SA2981_0825, SA2981_0826, SA2981_0827, SA2981_0829, SA2981_0830, SA2981_0831, SA2981_0832, SA2981_0842,, SA2981_0857, SA2981_0858, SA2981_0859, SA2981_0861, SA2981_0862, SA2981_0863, SA2981_0864, SA2981_0867, SA2981_0870 SA2981_0843, SA2981_0844, SA2981_0845, SA2981_0847, SA2981_0848, SA2981_08…
		04-02981_GI3	940524	978909
		04-02981_GI49	1070426	1109041
		04-02981_GI51	1283425	1382933
		04-02981_GI68	1796289	1841874			SA2981_1700
		04-02981_GI7 (φSa3)	2051791	2089172		SA2981_1964	SA2981_1916, SA2981_1925, SA2981_1926, SA2981_1927, SA2981_1928, SA2981_1937, SA2981_1940, SA2981_1941, SA2981_1943, SA2981_1944, SA2981_1945, SA2981_1947, SA2981_1949, SA2981_1951, SA2981_1952, SA2981_1954, SA2981_1955, SA2981_1956, SA2981_1957, SA2981_1958, SA2981_1959, SA2981_1960, SA2981_1961, SA2981_1964
		04-02981_GI86	2231376	2324206
		04-02981_GI112	2749084	2821238
	NC_017341/ JKD6008	JKD6008_GI1 (SCCmec)	33859	74415
		JKD6008_GI2	510216	548925
		JKD6008_GI33	560368	598810
		JKD6008_GI44	859102	867232
		JKD6008_GI5	893232	921576		SAA6008_00826, SAA6008_00838	SAA6008_00826, SAA6008_00851, SAA6008_00857
		JKD6008_GI65	1080008	1118412
		JKD6008_GI71	1290806	1385220		SAA6008_01267, SAA6008_01289
		JKD6008_GI8	1885330	1932385		SAA6008_01749, SAA6008_01756, SAA6008_01760, SAA6008_01762, SAA6008_01767, SAA6008_01786
		JKD6008_GI9	1979136	2023540		SAA6008_01896	SAA6008_01834, SAA6008_01835, SAA6008_01836, SAA6008_01837, SAA6008_01838, SAA6008_01840, SAA6008_01842, SAA6008_01843, SAA6008_01845, SAA6008_01846, SAA6008_01849, SAA6008_01850, SAA6008_01851, SAA6008_01856, SAA6008_01857, SAA6008_01858, SAA6008_01859, SAA6008_01860, SAA6008_01861, SAA6008_01864, SAA6008_01868, SAA6008_01869, SAA6008_01873, SAA6008_01874, SAA6008_01878, SAA6008_01879, SAA6008_0…
		JKD6008_GI10	2100359	2109919		SAA6008_02001, SAA6008_02056	SAA6008_02007, SAA6008_02012, SAA6008_02013, SAA6008_02015, SAA6008_02016, SAA6008_02017, SAA6008_02018, SAA6008_02019, SAA6008_02021, SAA6008_02022, SAA6008_02033, SAA6008_02034, SAA6008_02042, SAA6008_02047, SAA6008_02051, SAA6008_02056, SAA6008_02066
		JKD6008_GI1111	2362047	2405820
		JKD6008_GI1222	2743299	2768432		SAA6008_02624, SAA6008_02625
	NC_017347/ T0131	T0131_GI1 (SCCmec)	34378	80269
		T0131_GI24	850470	858600
		T0131_GI3	862055	878322		SAT0131_00855	SAT0131_00864
		T0131_GI4	882625	923698		SAT0131_00915	SAT0131_00920
		T0131_GI55	1081188	1119592
		T0131_GI61	1294880	1359699			SAT0131_01372
		T0131_GI78	1811178	1857715		SAT0131_01856
		T0131_GI8	1871451	1911420		SAT0131_01875, SAT0131_01877, SAT0131_01900, SAT0131_01901, SAT0131_01906, SAT0131_01907, SAT0131_01924
		T0131_GI9	2061443	2134114		SAT0131_02138, SAT0131_02174	SAT0131_02073, SAT0131_02075, SAT0131_02080, SAT0131_02082, SAT0131_02083, SAT0131_02085, SAT0131_02086, SAT0131_02088, SAT0131_02089, SAT0131_02092, SAT0131_02094, SAT0131_02095, SAT0131_02097, SAT0131_02098, SAT0131_02100, SAT0131_02101, SAT0131_02102, SAT0131_02103, SAT0131_02105, SAT0131_02107, SAT0131_02113, SAT0131_02115, SAT0131_02118, SAT0131_02120, SAT0131_02123, SAT0131_02124, SAT0131_0…
		T0131_GI1011	2332364	2366758		SAT0131_02374
		T0131_GI1113	2646284	2666896
		T0131_GI1222	2708035	2733160		SAT0131_02799
		T0131_GI13	2785093	2811697		SAT0131_02866, SAT0131_02869, SAT0131_02870, SAT0131_02871, SAT0131_02872, SAT0131_02884
		T0131_GI14	2848812	2868940
	NC_017349/ LGA251	LGA251_GI1 (SCCmec)	33941	86300
		LGA251_GI2	2431378	2501859	SARLGA251_22150, SARLGA251_22220, SARLGA251_22360	SARLGA251_22550
		LGA251_GI3	2518305	2591092
		LGA251_GI4	2592678	2750620	SARLGA251_23590, SARLGA251_23610, SARLGA251_23690, SARLGA251_23820, SARLGA251_24440		SARLGA251_24150
	NC_018608/ 08BA02176	08BA02176_GI1 (SCCmec)	34415	91577		C248_0062, C248_0064, C248_0068, C248_0067, C248_0070
		08BA02176_GI2 (φSa2)	338849	401650		C248_0310	C248_0310, C248_0311, C248_0317, C248_0323, C248_0326, C248_0327, C248_0328, C248_0329, C248_0330, C248_0335, C248_0340, C248_0345, C248_0346, C248_0348, C248_0349, C248_0351, C248_0352, C248_0353, C248_0354, C248_0355, C248_0356, C248_0361, C248_0362, C248_0363, C248_0364, C248_0365, C248_0366, C248_0367, C248_0368, C248_0369, C248_0370
		08BA02176_GI3	460419	487461		C248_0467, C248_0448	C248_0450
		08BA02176_GI4	489272	518861
		08BA02176_GI5	524918	564253
		08BA02176_GI64	875479	883621
		08BA02176_GI7	976258	994970		C248_0993, C248_0994, C248_0995, C248_0972
		08BA02176_GI8	1292316	1386549		C248_1324, C248_1348
		08BA02176_GI9	1990348	2003521
		08BA02176_GI10	2025533	2039529
		08BA02176_GI11	2183722	2193768		C248_2179, C248_2181, C248_2182
		08BA02176_GI126	2285511	2291978
		08BA02176_GI13	2564674	2583369
		08BA02176_GI14	2683072	2720213
		08BA02176_GI15	2730787	2782100
	NC_020533/ ST228-16035	ST228-16035_GI1 (SCCmec)	34493	83568		SAI4T8_1000290
		ST228-16035_GI216	140306	172596
		ST228-16035_GI321	193308	228962
		ST228-16035_GI419	396319	408285		SAI4T8_1002910
		ST228-16035_GI514 (νSaα)	411468	442921		SAI4T8_RS01900
		ST228-16035_GI615	466769	505634
		ST228-16035_GI73	516987	555484
		ST228-16035_GI812	826242	859522	SAI4T8_1006180, SAI4T8_1006190, SAI4T8_1006220	SAI4T8_1006170, SAI4T8_1006300, SAI4T8_1006310, SAI4T8_RS04115
		ST228-16035_GI99	1014328	1052934
		ST228-16035_GI101	1227327	1326835	SAI4T8_1009500		SAI4T8_RS06305
		ST228-16035_GI1110	2449876	2502253
		ST228-16035_GI1217	2594616	2619202	SAI4T8_RS13210	SAI4T8_RS13280, SAI4T8_1019370, SAI4T8_1019380
		ST228-16035_GI132	2687476	2758853
	NC_020537/ ST228-18412	ST228-18412_GI1 (SCCmec)	34493	83749		SAI7S6_1000290
		ST228-18412_GI216	140184	172474	SAI7S6_1001040, SAI7S6_1001050, SAI7S6_1001060, SAI7S6_1001090
		ST228-18412_GI3	193171	228268
		ST228-18412_GI419	396195	408161		SAI7S6_1002910
		ST228-18412_GI514 (νSaα)	411344	442797		SAI7S6_RS01905
		ST228-18412_GI615	466645	505508
		ST228-18412_GI73	516861	555444
		ST228-18412_GI812	827273	859278	SAI7S6_1006190, SAI7S6_1006230	SAI7S6_1006310, SAI7S6_1006320, SAI7S6_RS04125
		ST228-18412_GI99	1014084	1052690
		ST228-18412_GI101	1227140	1326648	SAI7S6_1009510
		ST228-18412_GI1110	2449309	2501679
		ST228-18412_GI1217	2594045	2618630	SAI7S6_RS13200	SAI7S6_1019360, SAI7S6_RS13270, SAI7S6_1019370
		ST228-18412_GI132	2686904	2758281	SAI7S6_RS13675, SAI7S6_1019970, SAI7S6_1019980
	NC_020566/ ST228-16125	ST228-16125_GI1 (SCCmec)	34493	83771		SAI5S5_1000290
		ST228-16125_GI216	140300	172590
		ST228-16125_GI321	193302	228956
		ST228-16125_GI419	396226	408192		SAI5S5_1002900
		ST228-16125_GI514 (νSaα)	411375	442823		SAI5S5_RS01900
		ST228-16125_GI615	466671	505530
		ST228-16125_GI7	516883	555425
		ST228-16125_GI812	826183	859463	SAI5S5_1006150, SAI5S5_1006160, SAI5S5_1006190	SAI5S5_1006140, SAI5S5_1006270, SAI5S5_1006280, SAI5S5_RS04115
		ST228-16125_GI99	1014269	1052875
		ST228-16125_GI101	1227325	1326833	SAI5S5_1009470		SAI5S5_RS06305
		ST228-16125_GI1110	2449495	2501875
		ST228-16125_GI1217	2594238	2618824	SAI5S5_RS13195	SAI5S5_RS13265, SAI5S5_1019300, SAI5S5_1019310
		ST228-16125_GI132	2687098	2758475
	NC_020568/ ST228-18583	ST228-18583_GI1 (SCCmec)	34493	83652		SAI8T7_1000290
		ST228-18583_GI216	140184	172474
		ST228-18583_GI319	396235	408201		SAI8T7_1002910, SAI8T7_RS01900
		ST228-18583_GI4	411384	425961
		ST228-18583_GI514 (νSaα)	411384	442837
		ST228-18583_GI63	516903	555493
		ST228-18583_GI712	826047	859327	SAI8T7_1006190, SAI8T7_1006200, SAI8T7_1006230	SAI8T7_1006180, SAI8T7_1006310, SAI8T7_1006320, SAI8T7_RS04120
		ST228-18583_GI89	1014133	1052739
		ST228-18583_GI91	1227189	1326697	SAI8T7_1009510		SAI8T7_RS06310
		ST228-18583_GI1010	2449362	2501742
		ST228-18583_GI1117	2594109	2618695	SAI8T7_1019200, SAI8T7_RS13195
		ST228-18583_GI122	2686969	2758346
	NC_021670/ Bmb9393	Bmb9393_GI1 (SCCmec)	33660	97634
		Bmb9393_GI25	966757	1096677
		Bmb9393_GI35	1096667	1135071
		Bmb9393_GI4	1165377	1248450	SABB_00002		SABB_02953, SABB_05309, SABB_RS05885, SABB_RS05905, SABB_00007, SABB_00008, SABB_00009, SABB_00011, SABB_02581, SABB_00018, SABB_00023, SABB_00026, SABB_00027
		Bmb9393_GI5	1438969	1511319	SABB_00258
		Bmb9393_GI6	1638917	1682058	SABB_00370	SABB_00412	SABB_00371, SABB_RS08145, SABB_04195, SABB_04196, SABB_00380, SABB_00386, SABB_00387, SABB_02607, SABB_05367, SABB_05384, SABB_05308, SABB_05342
		Bmb9393_GI78	1916411	1962208	SABB_01853
		Bmb9393_GI8	2180538	2221867	SABB_05239	SABB_02525	SABB_02370, SABB_02372, SABB_04584, SABB_02376, SABB_02378, SABB_03238, SABB_05385, SABB_05348, SABB_05247, SABB_02517, SABB_02382
		Bmb9393_GI9	2249538	2258550
		Bmb9393_GI10	2308277	2328299
		Bmb9393_GI1111	2417005	2460778	SABB_01456
		Bmb9393_GI1213	2709993	2758595	SABB_04988, SABB_04295
		Bmb9393_GI1322	2799734	2824875		SABB_RS14545, SABB_05217, SABB_05219, SABB_01984
	NC_022604/ Z172	Z172_GI1 (SCCmec)	33660	104941		SAZ172_0034, SAZ172_0039, SAZ172_0040, SAZ172_0042, SAZ172_0063, SAZ172_RS00340, SAZ172_0085
		Z172_GI218	424353	434799		SAZ172_0393, SAZ172_0408
		Z172_GI3 (νSaα)	437937	485185		SAZ172_RS02175, SAZ172_0423
		Z172_GI4	520284	559173
		Z172_GI53	570526	609046
		Z172_GI6	671387	695390		SAZ172_0592, SAZ172_0599
		Z172_GI7	893089	926353	SAZ172_0831, SAZ172_0832	SAZ172_0805, SAZ172_0830
		Z172_GI85	1082645	1121049
		Z172_GI9	1151355	1192450			SAZ172_1074, SAZ172_1093, SAZ172_1105, SABB_02382, SAZ172_1109, SAZ172_1110, SAZ172_1111, SAZ172_1116, SAZ172_1117, SAZ172_1118, SAZ172_1126
		Z172_GI101	1336780	1431393	SAZ172_1337	SAZ172_1316, SAZ172_1320, SAZ172_RS07010	SAZ172_1319
		Z172_GI118	1856904	1902700	SAZ172_1741
		Z172_GI12 (φSa3)	2120459	2163717	SAZ172_2019	SAZ172_2017	SAZ172_1965, SAZ172_1969, SAZ172_1972, SAZ172_1973, SAZ172_1975, SAZ172_1977, SAZ172_2028, SAZ172_RS05865
		Z172_GI137	2181190	2207029
		Z172_GI147	2216876	2245776		SAZ172_2141
		Z172_GI1611	2431284	2464646	SAZ172_2308
		Z172_GI1713	2716498	2765402	SAZ172_RS14160, SAZ172_2597, SAZ172_2599
		Z172_GI18
		Z172_GI1922	2806475	2831607	SAZ172_2707	SAZ172_2684, SAZ172_2686, SAZ172_2691
	NC_020529/ ST228-10388	ST228-10388_GI1 (SCCmec)	34493	83774	SAI1T1_2000270	SAI1T1_2000290
		ST228-10388_GI216	140306	172596	SAI1T1_2001040, SAI1T1_2001050, SAI1T1_2001060, SAI1T1_2001090
		ST228-10388_GI3	193293	225941
		ST228-10388_GI419	396319	408285		SAI1T1_2002910
		ST228-10388_GI514 (νSaα)	411468	442921		SAI1T1_RS01900
		ST228-10388_GI83	516987	555484
		ST228-10388_GI912	826242	859522	SAI1T1_2006180, SAI1T1_2006220	SAI1T1_2006170, SAI1T1_2006300, SAI1T1_2006310, SAI1T1_RS04115,
		ST228-10388_GI109	1014328	1052934
		ST228-10388_GI111	1227384	1326892	SAI1T1_2009500		SAI1T1_RS06305
		ST228-10388_GI1210	2449562	2501942
		ST228-10388_GI1317	2594309	2618895	SAI1T1_RS13195
		ST228-10388_GI142	2687169	2758546	SAI1T1_RS13670, SAI1T1_2019970, SAI1T1_2019980
	NC_020532/ ST228-15532	ST228-15532_GI1 (SCCmec)	34493	83772	SAI3T3_1000270	SAI3T3_1000290
		ST228-15532_GI216	140304	172594	SAI3T3_1001040, SAI3T3_1001050, SAI3T3_1001060, SAI3T3_1001090, SAI3T3_1001160
		ST228-15532_GI3	193291	228882
		ST228-15532_GI419	396317	408283		SAI3T3_1002910, SAI3T3_RS01900
		ST228-15532_GI514 (νSaα)	411466	442917
		ST228-15532_GI615	466765	505630
		ST228-15532_GI73	516983	555480
		ST228-15532_GI812	826197	859477	SAI3T3_1006190, SAI3T3_1006230, SAI3T3_RS04010	SAI3T3_1006180, SAI3T3_1006320, SAI3T3_RS04115
		ST228-15532_GI99	1014283	1052881
		ST228-15532_GI101	1227331	1326839	SAI3T3_1009510		SAI3T3_RS06305
		ST228-15532_GI1110	2449919	2502299
		ST228-15532_GI122	2687524	2758901	SAI3T3_RS13670, SAI3T3_1019970, SAI3T3_1019980
	CP002114/ JKD6159	JKD6159_GI1 (SCCmec)	33945	65902	SAA6159_00031,SAA6159_00032, SAA6159_00045	SAA6159_00027, SAA6159_00034	SAA6159_00052
		JKD6159_GI2	148612	179050	SAA6159_00133
		JKD6159_GI3 (νSaα)	438260	453770	SAA6159_00388
		JKD6159_GI4	474070	512807
		JKD6159_GI53	524161	563177
		JKD6159_GI64	819176	827318
		JKD6159_GI7	1231000	1325659	SAA6159_01161, SAA6159_01191		SAA6159_01173
		JKD6159_GI8	1473044	1574015	SAA6159_01353	SAA6159_01417	SAA6159_01355, SAA6159_01358, SAA6159_01361, SAA6159_01362, SAA6159_01364, SAA6159_01370, SAA6159_01374, SAA6159_01375, SAA6159_01376, SAA6159_01377, SAA6159_01378, SAA6159_01379, SAA6159_01380, SAA6159_01381, SAA6159_01392, SAA6159_01393, SAA6159_01394, SAA6159_01395, SAA6159_01397, SAA6159_01398, SAA6159_01399, SAA6159_01400, SAA6159_01407, SAA6159_01410, SAA6159_01411, SAA6159_01413
		JKD6159_GI920	1789820	1835256
		JKD6159_GI10	1993899	2086416	SAA6159_01838, SAA6159_01939	SAA6159_01937	SAA6159_01877, SAA6159_01882, SAA6159_01883, SAA6159_01884, SAA6159_01887, SAA6159_01888, SAA6159_01890, SAA6159_01891, SAA6159_01893, SAA6159_01894, SAA6159_01896, SAA6159_01897, SAA6159_01901, SAA6159_01911, SAA6159_01913, SAA6159_01914, SAA6159_01920, SAA6159_01922, SAA6159_01928, SAA6159_01932, SAA6159_01937
		JKD6159_GI11	2224464	2289867	SAA6159_02069, SAA6159_02078, SAA6159_02114
		JKD6159_GI126	2296906	2316901
		JKD6159_GI13	2555267	2563191
	NC_010079/ USA300_TCH1516	USA300_TCH1516_GI1 (SCCmec)	34474	113402	USA300HOU_0031, USA300HOU_0032, USA300HOU_0045	USA300HOU_0026, USA300HOU_0034, USA300HOU_006, USA300HOU_0076, USA300HOU_0055	USA300HOU_0642, USA300HOU_0854, USA300HOU_0855
		USA300_TCH1516_GI2 (νSaα)	441396	478961	USA300HOU_0422, USA300HOU_0423,USA300HOU_0424, USA300HOU_0426, USA300HOU_0427, USA300HOU_0428, USA300HOU_0429, USA300HOU_0430, USA300HOU_0431, USA300HOU_0432, USA300HOU_0435	USA300HOU_0417
		USA300_TCH1516_GI3	497297	530429
		USA300_TCH1516_GI43	547357	585882
		USA300_TCH1516_GI5	669714	772745		USA300HOU_0642
		USA300_TCH1516_GI74	857295	912478	USA300HOU_0819, USA300HOU_0851, USA300HOU_0852, USA300HOU_0854, USA300HOU_0855	USA300HOU_0850
		USA300_TCH1516_GI8	935885	962296
		USA300_TCH1516_GI95	1067551	1105955
		USA300_TCH1516_GI101	1278348	1365701	USA300HOU_1268
		USA300_TCH1516_GI11 (φSa2)	1571316	1620813		USA300HOU_1490, USA300HOU_1498	USA300HOU_1441, USA300HOU_145, USA300HOU_1451, USA300HOU_1455, USA300HOU_1461, USA300HOU_1473, USA300HOU_1485, USA300HOU_1486, USA300HOU_1453, USA300HOU_1454
		USA300_TCH1516_GI12	1831964	1878541
		USA300_TCH1516_GI13 (φSa3)	2097416	2139769	USA300HOU_2011	USA300HOU_2009	USA300HOU_1959, USA300HOU_1970, USA300HOU_2000, USA300HOU_2009, USA300HOU_1971, USA300HOU_2021
		USA300_TCH1516_GI1411	2352691	2373775
		USA300_TCH1516_GI1513	2651430	2672422
		USA300_TCH1516_GI162	2798707	2872728	USA300HOU_2665, USA300HOU_2666, USA300HOU_2667, USA300HOU_2668, USA300HOU_2669, USA300HOU_2671, USA300HOU_2662, USA300HOU_2663, USA300HOU_2664	USA300HOU_2706, USA300HOU_2708
	NC_016928/ M013	M013_GI1 (SCCmec)	34429	62767	M013TW_004	M013TW_0051, M013TW_0041, M013TW_0050
		M013_GI2	76207	95564		M013TW_0081
		M013_GI318	405860	419375
		M013_GI4	419887	440255	M013TW_0382, M013TW_0384, M013TW_0385, M013TW_0386, M013TW_0387, M013TW_0388	M013TW_0383
		M013_GI5	442056	473927	M013TW_0421	M013TW_0402
		M013_GI6	479985	519189		M013TW_0470
		M013_GI73	530543	569388	M013TW_0513
		M013_GI84	826762	834904
		M013_GI9	842501	884236	M013TW_0780, M013TW_0777, M013TW_080, M013TW_0808, M013TW_0828, M013TW_0389, M013TW_039, M013TW_039, M013TW_0394, M013TW_0813, M013TW_0814, M013TW_0815, M013TW_0816, M013TW_0817, M013TW_0818, M013TW_0819, M013TW_0820, M013TW_0821, M013TW_0822, M013TW_0823, M013TW_0824, M013TW_0825, M013TW_0826	M013TW_0806	M013TW_0782, M013TW_0810
		M013_GI10	907847	946680
		M013_GI115	1044669	1082757
		M013_GI12	1256128	1314981
		M013_GI13	1493919	1575621	M013TW_1428, M013TW_1436, M013TW_1437		M013TW_1438, M013TW_1439, M013TW_1442, M013TW_1445, M013TW_1454, M013TW_1455, M013TW_1458, M013TW_1460, M013TW_1462, M013TW_1465, M013TW_1467, M013TW_1472, M013TW_1456, M013TW_1443, M013TW_1464, M013TW_1487, M013TW_1488, M013TW_1490, M013TW_1496, M013TW_1502
		M013_GI1520	1802598	1850149	M013TW_1742, M013TW_1761	M013TW_1738, M013TW_1502
		M013_GI1617	2623052	2651824		M013TW_2570, M013TW_2571
		M013_GI17	2723060	2788449	M013TW_2649, M013TW_265, M013TW_265, M013TW_265, M013TW_2653, M013TW_2685	M013TW_2687, M013TW_2689
	NC_017351/ 11819-97	11819-97_GI1 (SCCmec)	33668	72757	MS7_0045, MS7_0043, MS7_0033, MS7_0059	MS7_0029, S7_0036, MS7_004, MS7_005, MS7_0060, MS7_0041
		11819-97_GI4 (νSaα)	412280	465353	MS7_0397, MS7_039, MS7_039, MS7_0400, MS7_0403, MS7_0404, MS7_040, MS7_040, MS7_040, MS7_0408, MS7_0420
		11819-97_GI5	488212	526885
		11819-97_GI63	538238	577476
		11819-97_GI7	614672	699258	MS7_0595	MS7_0647	MS7_0617, MS7_064, MS7_058, MS7_0598, MS7_0601, MS7_0602, MS7_0608, MS7_0615, MS7_0618, MS7_0619, MS7_0622, MS7_0624, MS7_0627, MS7_0628,MS7_0631, MS7_063, MS7_0594, MS7_0617, MS7_0616
		11819-97_GI84	872773	880914
		11819-97_GI9	888584	913813	MS7_0839, MS7_084, MS7_139, MS7_0840		MS7_0853
		11819-97_GI10	937297	963655	MS7_0843
		11819-97_GI115	1069424	1108066
		11819-97_GI12 (φSa2)	1570567	1603054	MS7_1474		MS7_1468, MS7_1469, MS7_1456, MS7_1460, MS7_1464, MS7_1465, MS7_1467, MS7_1471, MS7_1484
		11819-97_GI138	1830113	1875368
		11819-97_GI14 (φSa3)	2068903	2121592	MS7_1979, MS7_2018	MS7_2034	MS7_0617, MS7_200, MS7_1981, MS7_1982, MS7_1984, MS7_1985, MS7_1986, MS7_1987, MS7_1990, MS7_1993, MS7_1994, MS7_1996, MS7_1997, MS7_1998, MS7_2012, MS7_2015, MS7_2027, MS7_201
		11819-97_GI156	2331050	2356837
		11819-97_GI1613	2627246	2647854	MS7_2526, MS7_2535
		11819-97_GI17	2787066	2846332	MS7_2673, MS7_2675
	NC_022226/ CN1	CN1_GI1 (SCCmec)	33699	87215	SAKOR_00039, SAKOR_00040	SAKOR_00026, SAKOR_00027, SAKOR_00036, SAKOR_00037, SAKOR_00042, SAKOR_00043, SAKOR_00078
		CN1_GI2	298812	330163	SAKOR_00272, SAKOR_271, SAKOR_00404, SAKOR_00405, SAKOR_00406, SAKOR_00408, SAKOR_00409, SAKOR_00410, SAKOR_00411, SAKOR_00412, SAKOR_00413, SAKOR_00417
		CN1_GI318	394343	429389
		CN1_GI4 (νSaα)	430991	444734
		CN1_GI5	467510	503466
		CN1_GI63	514819	553365
		CN1_GI7	634428	722211	SAKOR_00790, SAKOR00793, SAKOR_00794, SAKOR_00649, SAKOR_00792, SAKOR_00791, SAKOR_00795, SAKOR_00680
		CN1_GI84	806307	814437
		CN1_GI912	820973	846413
		CN1_GI10	1005504	1042279
		CN1_GI111	1218124	1309846	SAKOR_01373, SAKOR_0175, SAKOR_0176, SAKOR_0177, SAKOR_0178, SAKOR_01768	SAKOR_01259	SAKOR_01206, SAKOR_01208, SAKOR_0120
		CN1_GI12 (νSaβ)	1820762	1855463	SAKOR_01923	SAKOR_01760, SAKOR_01761	SAKOR_01792, SAKOR_0179, SAKOR_0179
		CN1_GI13	1958585	1987628			SAKOR_01897, SAKOR_01898, SAKOR_01901, SAKOR_01903, SAKOR_0190, SAKOR_0191, SAKOR_0191, SAKOR_0191, SAKOR_0192, SAKOR_0192, SAKOR_0192, SAKOR_01932
		CN1_GI14 (φSa3)	1987625	2026417	SAKOR_01986, SAKOR_01987, SAKOR_02425		SAKOR_01934, SAKOR_01935, SAKOR_0193, SAKOR_0193, SAKOR_0193, SAKOR_0194
		CN1_GI156	2234043	2254037		SAKOR_02214
		CN1_GI1610	2443754	2496360
		CN1_GI1713	2533850	2554458	SAKOR_02668, SAKOR_0266, SAKOR_0267, SAKOR_02673
		CN1_GI182	2679907	2751067
	NC_022442/ SA957	SA957_GI1 (SCCmec)	34404	62645	SA957_0040	SA957_0036, SA957_0041, SA957_0046, A957_0045
		SA957_GI2	76085	95446
		SA957_GI318	405744	439883	SA957_0375, SA957_0377, SA957_0378, SA957_0379, SA957_0380, SA957_0381, SA957_0382, SA957_0383, SA957_0384	SA957_0376
		SA957_GI4	441684	473487	SA957_0387
		SA957_GI5	479545	518752		SA957_0452
		SA957_GI63	530106	568953
		SA957_GI74	826762	834904
		SA957_GI8	842443	884239	SA957_0770, SA957_0771, SA957_0791, SA957_0745, SA957_0742, SA957_0741	SA957_0769	SA957_0790
		SA957_GI9	907851	946685
		SA957_GI105	1044686	1082776		SA957_1669
		SA957_GI11	1256203	1315060	SA957_1340
		SA957_GI12	1494003	1575708	SA957_1377, SA957_1378, SA957_1369, SA957_1381, SA957_1391, SA957_1394, SA957_1431	SA957_1443	SA957_1381, SA957_1391, SA957_1394, SA957_1412, SA957_1384, SA957_1386, SA957_1390, SA957_1398, SA957_1399, SA957_1407, SA957_1413, SA957_1414, SA957_1416, SA957_1417, SA957_1418, SA957_1385, SA957_1402, SA957_1440, SA957_1423, SA957_1427, SA957_1429, SA957_1431, SA957_1437
		SA957_GI1320	1802693	1850248	SA957_1692	SA957_1668
		SA957_GI14	2723937	2789325	SA957_2512, SA957_2508, SA957_2509, SA957_2510, SA957_2511	SA957_2546, SA957_2548
	NC_022443/ SA40	SA40_GI1 (SCCmec)	34404	76975	SA40_0033, SA40_0034	SA40_0029, SA40_0036, SA40_0045
		SA40_GI218	387169	421563	SA40_0360, SA40_0362, SA40_0363, SA40_0364, SA40_0365, SA40_0366, SA40_0367, SA40_0368, SA40_0369	SA40_0361
		SA40_GI3	423364	455239
		SA40_GI4	461297	500504	SA40_0372	SA40_0437
		SA40_GI53	511858	550707		SA40_0044, SA40_0041, SA40_0044, SA40_0045
		SA40_GI64	808374	816516	SA40_0726
		SA40_GI7	824053	865850	SA40_0727, SA40_0730, SA40_0776, SA40_0755, SA40_0756	SA40_0754	SA40_0775
		SA40_GI8	889462	928294
		SA40_GI95	1026292	1064381
		SA40_GI10	1237783	1296640		SA40_1175
		SA40_GI1120	1742105	1789661	SA40_1609, SA40_1610	SA40_1585S, A40_1586
		SA40_GI12	2121487	2202988	SA40_1956
		SA40_GI13	2662818	2728094	SA40_2424, SA40_2425, SA40_2427, SA40_2428, SA40_2420, SA40_2421, SA40_2422	SA40_2462, SA40_2464
	Text in parenthesis show similar known GIs sharing high sequence similarity.
	Islands with same superscript have >80% sequence similarity

## Sheet: Supplementary Table 9
	Supplementary Table 9 - Mosaicism of SCCmec genomic island: Genes in SCCmec island were assigned to different clusters in strains MW2, Mu50 and N315 strains by JS-CB. mecA, methicillin resistance gene and ccr, cassette chromosome recombinase genes were assigned to separate clusters in Mu50 and N315 strains.
	Strain	Genomic Island	Island Coordinates		Islet co-ordinates			Genes	CAI-1	CAI-2	%G+C	%G+C(1)	%G+C(2)	%G+C(3)	Nc
			Start	End	Cluster no.	Start	End
	NC_003923/ MW2	SCCmecA	34490	87067	2	34490	52865	mecA,ccrA/ccB	0.67	0.67	31.77	42.21	27.31	25.76	43.28
					3	53483	87067		0.69	0.69	30.08	38.99	28.09	23.14	41.19
	NC_002758/ Mu50	SCCmecA	34455	107910	2	34455	62840	mecA	0.66	0.66	32.61	41.97	29.49	26.35	45.53
					3	63358	85431	ccrA/ccB	0.64	0.64	33.98	41.84	31.49	28.58	45.9
					2	85546	107910		0.68	0.67	31.39	39.93	28.95	25.27	42.65
	NC_002745/ N315	SCCmecA	33692	111612	2	33692	62879	mecA	0.66	0.65	32.97	42.74	29.58	26.56	45.67
					3	63397	85470	ccrA/ccB	0.64	0.63	34.13	41.89	31.79	28.67	46.03
					2	85585	111612		0.68	0.68	31.75	40.74	29.15	25.37	42.69
	NC_002952/ MRSA252	MRSA_GI1	34461	91346	2	34461	62767	mecA	0.65	0.65	31.83	40.69	28.72	26.05	44.11
					3	63285	85357	ccrA/ccB	0.64	0.64	33.98	41.79	31.46	28.61	45.96
					4	85472	91346		0.7	0.7	28.47	38.2	25.52	21.65	38.12
	NC_009487/ JH9	JH9_GI1	33747	105281	2	33747	56553	mecA	0.67	0.67	32.08	42.86	28.65	24.68	44
					3	57071	79144		0.64	0.64	33.32	41.3	30.6	28.07	45.71
					2	79259	105281		0.69	0.69	31.15	40.71	28.64	24.13	41.2
	NC_009632/ JH1	JH1_GI1	33816	105350	2	33816	56622	mecA	0.67	0.67	32.04	42.54	28.25	25.29	43.07
					3	57140	70591		0.65	0.66	32.46	41.43	29.55	26.44	46.17
					2	70859	105350		0.67	0.67	31.78	40.21	29.42	25.71	42.61
	NC_009782/ Mu3	Mu3_GI1	34494	107910	2	34455	62840	mecA	0.66	0.66	32.6	42.01	29.46	26.3	45.42
					3	63358	85431	ccrA/ccB	0.64	0.65	33.33	41.9	30.51	27.55	45.38
					2	85546	107910		0.67	0.68	31.39	39.93	28.95	25.27	42.65
	NC_016928/ M013	M013_GI1	34429	62767	2	34429	62767	mecA,ccrA/ccB	0.67	0.68	31.17	41.92	26.27	25.31	43.61
					3	65945	73397		0.72	0.72	30.23	42	28.97	19.78	40.28
	NC_017331/ TW20	TW20_GI1	33660	106054	2	33660	68921		0.64	0.64	34.43	43.9	30.83	28.55	45.79
					3	69118	87193	mecA	0.69	0.69	31.48	41.43	29.94	23.07	41.2
					2	87232	94381	ccrA	0.64	0.64	33.38	44.54	27.2	28.36	45.03
					4	94942	100569	ccB	0.64	0.64	34.72	44.4	31.3	28.44	48.1
					3	100703	106054		0.72	0.72	26.84	37.26	24.32	18.86	39.28
	NC_017333/ ST398	ST398_GI1	33806	113860	2	33806	78302	mecA, ccrA, ccrC	0.68	0.68	31.6	42.59	28.12	24.11	43.18
					3	78292	88812		0.74	0.75	28.81	38.72	28.65	19.05	35.95
					2	89066	113860		0.69	0.7	30.37	39.46	28.02	23.64	40.77
	NC_017340/ 04-02981	04-02981_GI1	34454	91588	2	34454	61882	mecA	0.64	0.65	32.36	41.01	28.61	27.45	46.83
					3	62400	81822	ccrA/ccB	0.64	0.65	34.67	43.55	32	28.43	45.71
					2	81832	91588		0.64	0.64	31.94	38.89	29.75	27.12	45.18
	NC_017341/ JKD6008	JKD6008_GI1	33859	74415	2	33859	62833	mecA	0.66	0.67	32.32	42.53	28.61	25.81	44.5
					3	63304	68928	ccrA/ccB	0.65	0.65	35.15	45.3	31.9	28.35	47.2
					2	69065	74415		0.72	0.72	26.86	37.2	24.5	18.84	39.52
	NC_017347/ T0131	T0131_GI1	34378	80269	2	34378	56793	mecA, ccrB	0.68	0.69	31.31	41.91	28.21	23.76	43.49
					3	57605	63232	ccrA	0.64	0.64	34.72	44.4	31.3	28.48	48.12
					2	63366	68131		0.7	0.71	27.2	36.3	25.25	19.93	39.95
					3	68209	80269		0.7	0.7	31.29	40.81	29.58	23.47	41.51
	NC_017349/ LGA251	LGA251_GI1	33941	86300	2	33941	51003	mecA, ccrA, ccrB	0.64	0.65	32.03	41.17	26.96	27.96	46.15
					3	51109	86300		0.69	0.7	31.02	40.02	30.21	22.82	41.66
	NC_017351/ 11819-97	11819-97_GI1	33668	89913	2	33668	65654	mecA	0.67	0.67	31.56	40.71	28.75	25.2	42.63
					3	65831	72757		0.57	0.58	37.15	45.65	31.13	34.68	49.03
					2	73123	82123		0.68	0.69	31.31	41.66	29.11	23.17	43.73
					4	82289	89913		0.72	0.72	25.64	35	23.62	18.3	37.8
	NC_022442/ SA957	SA957_GI1	34404	95446	2	34404	62645	mecA, ccrC	0.67	0.67	31.39	42.36	26.38	25.44	43.95
					3	65823	73275		0.72	0.72	30.23	42	28.97	19.78	40.28
					2	76085	95446		0.68	0.68	29.72	37.09	27.83	24.25	42.45
	NC_022604/ Z172	Z172_GI1	33660	104941	2	33660	56261		0.66	0.67	32.27	42.75	28.58	25.46	43.85
					3	56341	64980		0.55	0.56	40.1	48.59	35.39	36.36	52.26
					2	65062	92484	mecA	0.67	0.68	32.59	42.75	29.77	25.26	44.29
					4	93390	99017	ccrA, ccrB	0.65	0.65	35.15	45.18	31.8	28.48	47.18
					2	99151	104941		0.73	0.73	26.53	36.35	25.95	17.23	38.7
	CAI-11: Codon adaptation index using codon usage reference table of Staphylococcus aureus subsp. aureus Mu50
	CAI-21: Codon adaptation index using codon usage reference table of Staphylococcus aureus subsp. aureus N315
	%G+C1: Total G+C percent
	%G+C(n)1: %G+C at nth codon position
	Nc1: Effective number of codons
	Reference
	1	Puigbò, P., Bravo, I. G. and Garcia-Vallvé, S. 2008, E-CAI: a novel server to estimate an expected value of Codon Adaptation Index (eCAI). BMC bioinformatics, 9, 1.
